# Supplementary material for: Tracking the Photomineralization Mechanism in Irradiated Lab-Generated and Field-Collected Brown Carbon Samples and Its Effect on Cloud Condensation Nuclei Abilities
Source: ACS Environ Au. 2023 Mar 17;3(3):164–78. doi: 10.1021/acsenvironau.2c00055 (PMC10197166; doi:10.1021/acsenvironau.2c00055)
Supplement: Supplementary file 2 — vg2c00055_si_002.xlsx [file vg2c00055_si_002.xlsx]

## Sheet: ASMG
Sample / Date	Irradiation Time [h]	pH	Conductivity [ uS/cm]	TOC [mg C / L]	MAC 300nm [Abs / TOC] [cm2/g]	CO2 [μM]	CO2 [% of initial TOC]	CO [μM]	CO [% of initial TOC]	Acetate [μM]	Acetate [% of initial TOC]	Formate [μM]	Formate [% of initial TOC]	Pyruvate [μM]	Pyruvate [% of initial TOC]	Oxalate [μM]	Oxalate [% of initial TOC]	κ (CCNC)	Comments
Ammonium Sulfate Methylglyoxal, Batch 1	0	4.15	1265	22.1801	5791.75	0	0	0	0	0	0	0	0	0	0	0	0	0.64266
Prepared 21.05.2020	0.083333	4.07	1272	no data	2071.87	36.3505	1.96846	3.0755	0.166545	0	0	3.84551	0.208243	6.68519	1.08605	0.794944	0.0860959	0.646164
	0.25	3.99	1297	no data	390.149	40.5666	2.19677	3.70389	0.200574	0	0	41.1067	2.22602	10.5106	1.70751	0.428371	0.0463944	0.680952
	0.5	3.9	1322	no data	382.528	86.7841	4.69955	no data	no data	35.8879	3.88682	102.053	5.52641	13.0317	2.11709	1.47331	0.159566	0.678066
	1	3.83	1324	no data	-17.0535	126.503	6.85041	11.522	0.623939	0	0	136.337	7.38295	3.78042	0.614155	1.43399	0.155307	0.647256
	2	3.84	1320	no data	-117.142	193.067	10.455	18.888	1.02283	0	0	153.82	8.3297	2.21429	0.359725	1.54494	0.167324	0.646433
	5	3.84	1315	no data	-257.917	385.375	20.8689	42.258	2.28837	60.6009	6.56334	134.874	7.3037	0	0	0.751404	0.0813804	0.642814
	8	3.82	1318	no data	-393.62	633.648	34.3134	41.957	2.27206	73.3363	7.94265	135.846	7.35633	0	0	0	0	0.652488
Ammonium Sulfate Methylglyoxal, Batch 2	0	4.16	1265	23.0221	6253.43	0	0	0	0	0	0	0	0	0	0	0	0	0.672844
Prepared 03.06.2020	0.083333	4.08	1280	no data	3370.3	0	3.70625	2.5315	0.132072	0	0	0	-0.102145	4.79894	0.751107	0.0407303	0.00424994	0.667527
	0.25	4.01	1283	no data	957.923	71.0395	8.60632	5.39099	0.281257	0	0	26.2303	1.36848	8.7381	1.36764	0	0	0.666584
	0.5	3.94	1296	no data	475.613	164.961	9.80036	9.27388	0.483834	28.2108	2.94361	79.1376	4.12874	8.97619	1.40491	0	-0.00234479	0.668187
	1	3.89	1297	no data	343.378	187.848	16.3496	11.4361	0.596643	40.1659	4.19105	114.317	5.96413	6.99471	1.09478	0	0	0.669727
	2	3.84	1299	no data	145.381	313.382	24.3955	19.8612	1.03619	47.4933	4.95561	138.284	7.21449	0	0	0	0	0.639988
	5	3.84	1305	no data	-66.6705	467.601	32.41	24.2634	1.26587	57.6233	6.01261	127.18	6.63518	0	0	0	0	0.655208
	8	3.84	1308	no data	-79.738	621.218	46.1038	33.2988	1.73725	61.5067	6.41782	108.065	5.63791	0	0	0	0	0.658171
Ammonium Sulfate Methylglyoxal, Batch 3	0	4.17	1323	22.8715	5449.25	0	0	0	0	0	0	0	0	0	0	0	0	0.668978
Prepared 18.06.2020	0.083333	4.09	1325	no data	2513.54	0	0	0	0	40.4461	4.24807	30.9687	1.62633	7.60804	1.19861	0.842105	0.155058	0.680452
	0.25	3.97	1330	no data	859.922	133.394	7.00521	6.25769	0.328624	57.5294	6.04234	73	3.83361	13.902	2.1902	1.38553	0.212134	0.673069
	0.5	3.9	1344	no data	464.822	126.561	6.64637	7.06707	0.371129	66.4951	6.98401	111.402	5.85029	16.4196	2.58684	1.44868	0.218767	0.653413
	1	3.84	1358	no data	271.765	210.484	11.0536	10.6524	0.559416	86.3088	9.06505	166.593	8.74865	14.6357	2.30579	1.36316	0.209784	0.668147
	2	3.78	1364	no data	134.718	535.209	28.1066	20.7819	1.09137	97.7304	10.2647	203.949	10.7104	5.14322	0.810291	1.18816	0.191404	0.670325
	5	3.8	1367	no data	167.182	692.577	36.3708	33.8796	1.7792	105.853	11.1178	182.282	9.57258	0	0	0.730263	0.143311	0.670192
	8	3.81	1377	no data	90.4925	1032.43	54.2182	37.1581	1.95137	109.26	11.4756	143.348	7.52793	0	0	0	0.0458817	0.667836
Ammonium Sulfate Methylglyoxal, Batch 0.1	0			20.2734
Prepared 01.07.2020	0.083333			20.6955
	0.25			20.5892
	0.5			19.8084
	1			19.5863
	2			18.731
	5			17.5059
	8			17.2219
Ammonium Sulfate Methylglyoxal, Batch 0.2	0			26.416
Prepared 23.01.2020	0.083333			24.7245
	0.25			24.7568
	0.5			24.1515
	1			23.6552
	2			21.5965
	5			20.5195
	8			20.2553
Ammonium Sulfate Methylglyoxal, Batch 0.3	0			21.4843
Prepared 05.02.2022	0.083333			22.1788
	0.25			21.5596
	0.5			21.0619
	1			20.8836
	2			19.9173
	5			18.9355
	8			17.7879

## Sheet: Firewood Smoke
Sample / Date	Irradiation Time [h]	pH	Conductivity [ uS/cm]	TOC [mg C / L]	MAC 300nm [Abs / TOC] [cm2/g]	CO2 [μM]	CO2 [% of initial TOC]	CO [μM]	CO [% of initial TOC]	Acetate [μM]	Acetate [% of initial TOC]	Formate [μM]	Formate [% of initial TOC]	Pyruvate [μM]	Pyruvate [% of initial TOC]	Oxalate [μM]	Oxalate [% of initial TOC]	κ (CCNC)	Comments
Firewood smoke November	0	4.67	22	47.265	1433.21					0	0	0	0	0		0	0	0.36722	CO / CO2 not measured for this sample
Collected 11.11.2020	0.083333	4.76	28	46.9938	1251.37					0	0	0	0	0		0	0	0.29113
	0.25	4.66	26	44.6361	1067.8					0	0	0	0	0		0	0	0.267752
	0.5	4.63	25	45.5842	872.693					10.7107	0.544361	1.33774	0.0679892	0		0	0	0.249891
	1	4.56	29	45.5008	743.004					16.0881	0.81766	9.22264	0.468732	0		0.335381	0.0170454	0.257191
	4	4.63	24	45.8763	576.86					17.783	0.903806	15.1792	0.771471	0		0.866514	0.0440398	0.316131
	8	4.51	22	45.218	356.039					27.044	1.37449	18.2208	0.926053	0		1.01162	0.0514145	0.322005
Firewood smoke December	0	4.8	50	19.2764	5327.61	0	0	0	0	0	0	0	0	0	0	0	0	0.280544	Conductivity was measured twice; both times 50 uS/cm
Collected 11.12.2020	0.083333	4.92	34	19.4998	4027.62					4.8	0.59817	5.52736	0.688814	1	0.186928	0	0	0.292396
	0.25	5.08	36	19.1468	3430.58					3.56	0.443643	8.63433	1.076	1.10615	0.20677	0	0	0.306101
	0.5	5	34	19.3003	3070.09	50.36	3.13847	1.696	0.105699	3.9	0.486014	8.41791	1.04903	1.12849	0.210947	0	0	0.279888
	1	5	38	19.5577	2608.89	81.24	5.06221	2.646	0.16487	0	0	10.408	1.29703	1.3324	0.249064	0.0925414	0.0115324	0.291766
	2	4.96	36	19.319	2248.12	91.46	5.69924	4.096	0.25523	17.7	2.20575	20.3806	2.53981	1.44693	0.270472	0.633978	0.0790056	0.312266
	5	4.86	38	19.0121	1749.04	106.46	6.63367	6.776	0.422259	14.4433	1.79991	30.8085	3.83931	1.59218	0.297623	1.00829	0.125652	0.305093
	8	4.84	42	18.8125	1416.31	114.92	7.16086	9.413	0.586519	17.93	2.23442	40.5796	5.05698	1.59218	0.297623	1.06077	0.132192	0.345845
	23	4.77	41		720.04
Firewood smoke May28	0			21.17		0	0	0	0
Collected 28.05.2020	0.5					0	0	6.77088	0.384152
	1					21.5025	1.21996	11.5045	0.652716
	7					217.842	12.3595	51.1917	2.90441
	16					359.517	20.3975	71.4701	4.05492
	25					262.65	14.9017	79.365	4.50285
Firewood smoke June11	0	5.21	44	22.5193	5482.71	0	0	0	0	0	0	0	0	0	0	0	0	0.317389
Collected 11.06.2020	0.25	5.18	44	38.6333	2169.47					11.9053	1.26998	5.76048	0.307244	0.197861	0.0316597	0.73617	0.0785296	0.309661
	0.5	5.17	42	45.1475	1673.89													0.30582
	1	5.17	44	28.6358	2313.41	108.172	3.80342	16.5939	0.467569	0	0	13.3832	0.713815	0.280749	0.0449225	1.41135	0.150553	0.299229
	4	5.08	45	24.7272	2321.3					5.62722	0.600273	29.1946	1.55714	0.406417	0.0650307	2.24255	0.23922	0.315394
	7	5.04	47	24.2022	1790.97	270.921	11.9949	57.7107	1.76717									0.324353
	10	5	48	22.0236	1706.93					1.14201	0.121822	37.5479	2.00268	0.417112	0.066742	2.65816	0.283554	0.328303
	13	5	48	20.0096	1539.56					6.74556	0.71957	42.5719	2.27064	0.417112	0.066742	2.59716	0.277047	0.332566
	16	4.96	50	19.0868	1442.48	499.166	24.5073	79.4865	2.69081									0.335235
	19	4.92	49	20.0409	1240.64					11.4201	1.21822	47.3772	2.52694	0.534759	0.0855667	2.63972	0.281587	0.350795
	22	4.92	48	19.2181	1108.11					34.9467	3.72788	48.6078	2.59257	0.451872	0.0723038	2.59716	0.277047	0.354357
	25	4.9	49	18.0975	1407.48	556.141	31.4286	87.6806	3.21908	36.6272	3.90714	51.024	2.72144	0.36631	0.0586132	2.68794	0.286731	0.350136
Firewood smoke June25	0			18.7052		0	0	0	0
Collected 25.06.2022	0.25					48.1623	3.0926	5.13289	0.329593
	0.5					199.854	12.8331	12.9993	0.83471
	1					86.3714	5.54609	15.0643	0.967313
	4					305.519	19.618	47.9887	3.08145
	7					324.066	20.809	54.3618	3.49068
	10					396.874	25.4841	62.3048	4.00072
	13					604.173	38.7952	73.8217	4.74025
	16					473.173	30.3834	66.5147	4.27105
	19					559.716	35.9405	84.201	5.40672
	22					510.357	32.7711	80.493	5.16862
	25					705.692	45.3139	84.4865	5.42505
Firewood smoke July09	0	5.44	45	20.0065	6243.34	0	0	0	0	0	0	0	0	0	0	0	0	0.343408
Collected 09.07.2020	0.25	5.46	47	20.4199	4653.42					0.449704	0.0539964	4.06886	0.244276	0	0	0.480851	0.0577362	0.323023
	0.5	5.5	46	21.3237	3788.89	88.601	5.3192	9.23747	0.554576	0	0	7.04491	0.422945	0.850267	0.153139	0.951773	0.11428	0.319234
	1	5.51	49	19.4828	3700.19	96.9994	5.82341	16.4407	0.987022	3.33728	0.40071	11.1078	0.666861	0.938503	0.16903	1.36312	0.163671	0.314742
	4	5.43	49	19.1062	2705.33					9.3787	1.12611	21.3772	1.28339	1.04813	0.188775	1.94894	0.234011	0.325934
	7	5.39	50	18.6157	2371.24	381.432	22.8995	60.428	3.62783	14.1243	1.69591	27.0659	1.62491	1.17914	0.212371	2.1305	0.255811	0.35105
	10	5.38	50	18.5352	1871.09					14.3964	1.7286	29.9281	1.79675	1.20321	0.216706	2.25106	0.270287	0.347381
	13	5.37	54	17.9063	1594.58					20.3609	2.44476	35	2.10124	1.20588	0.217187	2.28369	0.274205	0.362874
	16	5.3	55	17.3055	1396.15	634.974	38.121	80.8487	4.85379	17.2426	2.07034	37.4162	2.2463	1.18984	0.214298	2.26667	0.272161	0.365152
	19	5.3	53	17.3984	1237.6					24.284	2.91581	36.994	2.22095	1.2139	0.218632	2.29645	0.275737	0.361918
	22	5.31	53	17.1339	1125.83					12.8521	1.54316	38.012	2.28207	1.18182	0.212853	2.05674	0.246954	0.365361
	25	5.35	55	18.6105	868.852	729.514	43.7967	104.169	6.25385	21.8639	2.62522	39.0808	2.34624	1.11497	0.200814	2.29645	0.275737	0.369634
Firewood smoke Aug06	0	4.98	34	16.66	5472.15					0	0	0	0	0	0	0	0	0.303471	CO / CO2 not measured for this sample
Collected 06.08.2020	0.25	4.94	32	14.88	3612.91					0	0	5.50585	0.328874	0.691011	0.123826	0.696925	0.0356817	0.29864
	0.5	4.9	34	15.93	3061.75					0	0	8.5117	0.508419	0.938202	0.168122	1	0.0718881	0.286103
	1	4.86	35	15.42	2192.19					0	0	12.5673	0.750665	1.0927	0.195806	1.42606	0.122787	0.284145
	4	4.81	36	14.25	2008.03					0	0	25.0965	1.49906	1.30056	0.233055	2.2899	0.225984	0.294191
	7	4.87	40	13.53	1658.9					3.41146	0.407545	34.3947	2.05446	1.1573	0.207384	2.43924	0.243825	0.337112
	10	4.84	37	13.88	1936.81					7.23438	0.864245	35.5614	2.12415	1.17416	0.210404	2.61054	0.264289	0.314097
	13	4.76	38	13.68	1311.88					9.07292	1.08388	37.6813	2.25077	1.00281	0.179699	2.62811	0.266388	0.32228
	16	4.7	39	13.04	950.614					11.5729	1.38254	39.8158	2.37827	1.01404	0.181712	2.56223	0.258517	0.331816
	19	4.69	38	13.09	537.925					12.474	1.49018	40.6404	2.42752	1.09831	0.196813	2.50805	0.252046	0.334182
	22	4.66	38	12.67	531.136					14.7135	1.75773	41.3304	2.46874	1.03371	0.185236	2.4612	0.246448	0.332833
	25	4.63	40	13.3	336.674					17.3385	2.07133	43.2661	2.58436	0.941011	0.168625	2.47291	0.247848	-
				cond
				Exposure Time fwNov															Exposure Time Dec	fwDEC	Exposure Time Summer					AVERAGE	STDDEV
				0															0	50	0	44	45	34	0	#REF!	#REF!
				0.083333															0.083333	34					0.083333	#REF!
				0.25															0.25	36	0.25	44	47	32	0.25	#REF!	#REF!
				0.5															0.5	34	0.5	42	46	34	0.5	#REF!	#REF!
				1															1	38	1	44	49	35	1	#REF!	#REF!
																			2	36					2	#REF!
				4																	4	45	49	36	4	#REF!	#REF!
																			5	38					5	#REF!
																					7	47	50	40	7	#REF!	#REF!
				8															8	42					8	#REF!
																					10	48	50	37	10	#REF!	7
																					13	48	54	38	13	46.6667	8.0829
																					16	50	55	39	16	48	8.18535
																					19	49	53	38	19	46.6667	7.76745
																					22	48	53	38	22	46.3333	7.63763
																					25	49	55	40	25	48	7.54983

## Sheet: Padua
Sample / Date	Irradiation Time [h]	pH	Conductivity [ uS/cm]	TOC [mg C / L]	MAC 300nm [Abs / TOC] [cm2/g]	CO2 [μM]	CO2 [% of initial TOC]	CO [μM]	CO [% of initial TOC]	Acetate [μM]	Acetate [% of initial TOC]	Formate [μM]	Formate [% of initial TOC]	Pyruvate [μM]	Pyruvate [% of initial TOC]	Oxalate [μM]	Oxalate [% of initial TOC]	κ (CCNC)	Comments
Padua Friday	0	7.4	24	16.3594	366.715	0	0	0	0	0	0	0	0	0	0	0	0	0.63503
Collected 17.01.2020	0.25	7.38	21	16.2968	371.215					13.4926	1.98125	1.51596	0.111301	0	0	0	0	0.629689
	0.5	7.11	23	16.4933	268.525					17.537	2.57513	1.56383	0.114816	0	0	0	0	0.567416
	1	7.12	23	16.6406	216.128	11.6588	0.855988	0.279222	0.0205004	35.1704	5.1644	1.25266	0.09197	0	0	0	0	0.591802
	2	6.96	22	16.6116	208.594					18.4333	2.70674	1.67819	0.123212	0	0	0	0	0.596579
	5	6.96	22	16.4509	250.925					18.4741	2.71272	1.44681	0.106224	0	0	0	0	0.608347
	8	6.94	24	16.4799	154.086	23.3958	1.71771	2.34349	0.172058	21.4111	3.144	2.41223	0.177106	0	0	0	0	0.616775

## Sheet: SRFA
Sample / Date	Irradiation Time [h]	pH	Conductivity [ uS/cm]	TOC [mg C / L]	MAC 300nm [Abs / TOC] [cm2/g]	CO2 [μM]	CO2 [% of initial TOC]	CO [μM]	CO [% of initial TOC]	Acetate [μM]	Acetate [% of initial TOC]	Formate [μM]	Formate [% of initial TOC]	Pyruvate [μM]	Pyruvate [% of initial TOC]	Oxalate [μM]	Oxalate [% of initial TOC]	κ (CCNC)	Comments
SRFA	0	4.44	21	19.2066	25202	0	0	0	0	0	0	0	0	0	0	0	2.77556e-17	0.0736962
Prepared 09.10.2019	0.083333	4.37	22	18.1229	26066.3	0	0	0	0	0.83974	0.105028	1.40766	0.0880293	0.0111556	0.00209287	0.107344	0.0134256	0.0773583
	0.25	4.23	23	18.0177	25687.7	95.4587	5.96959	0.506076	0.0316479	1.28501	0.160719	0.793491	0.0496216	0.0027889	0.000523219	0.191685	0.0239744	0.079338
	0.5	4.17	21	18.1797	24902.7	159.641	9.9833	1.07	0.0669133	1.8558	0.232108	1.48387	0.0927953	0.0446224	0.0083715	0.378258	0.0473094	0.0787268
	1	4.16	21	17.6755	24934.2	198.755	12.4293	1.75877	0.109986	1.98131	0.247806	1.92545	0.12041	0.0725114	0.0136037	0.560998	0.070165	0.0867773
	2	4.14	22	17.6805	23764.8	200.884	12.5624	2.89149	0.180822	2.78818	0.348722	3.03947	0.190076	0.156178	0.0293002	0.745016	0.0931804	0.0862432
	5	4.11	22	17.3599	21926.8	266.48	16.6645	5.36097	0.335253	5.42096	0.678008	6.67743	0.417579	0.396024	0.0742971	0.677287	0.0847094	0.093134
	8	4.1	21	17.0176	20029.4	314.847	19.6892	9.04092	0.565381	5.7437	0.718375	10.6807	0.66793	0.552202	0.103597	0.546941	0.0684069	0.104357
